# Supplementary material for: Creation of fertility-restored materials for Ogura CMS in Brassica oleracea by introducing Rfo gene from Brassica napus via an allotriploid strategy
Source: Theor Appl Genet. 2020 Jul 1;133(10):2825–37. doi: 10.1007/s00122-020-03635-8 (PMC7497352; doi:10.1007/s00122-020-03635-8)
Supplement: Supplementary file 2 — Supplementary material 2 (XLSX 48 kb) [file 122_2020_3635_MOESM2_ESM.xlsx]

## Sheet: Sheet1
Table S1.The A-genome and C-genome primers used for genomic component analysis
Primer name	Orientation	Primer sequence (5′ to 3′)	Genome name
I2-C1_0.4	Forward	TGGTGACCAAGTTCCTTTTCG	Co-genome
I2-C1_0.4	Reverse	GGCGTACGTCTTGAACACAC	Co-genome
I-C1_1	Forward	TCACAGGACCATCTTACTCTCC	Co-genome
I-C1_1	Reverse	TGTCTGCGCCCCTTACTAAG	Co-genome
I2-C1_2	Forward	ACACACTTCTAACGGCACTTG	Co-genome
I2-C1_2	Reverse	CCCACATATGAATTCCGAGCC	Co-genome
I3_C1_2-1	Forward	AGATCTCCAAGGTTGAAGAGCA	Co-genome
I3_C1_2-1	Reverse	CGTTAAAGCACAGGGACCAA	Co-genome
I4-C1_5	Forward	TGCGAAACTCAGTAGCTCCA	Co-genome
I4-C1_5	Reverse	TTGGAAAAGTGCCGGAAAGA	Co-genome
I-C1_6	Forward	CCTCTGGGTTCGCTTCGA	Co-genome
I-C1_6	Reverse	CAAAGGGATCAATTGGGCCA	Co-genome
I4-C1_6	Forward	CGGCGACACTTTCACAACTT	Co-genome
I4-C1_6	Reverse	TCGCTGGTCTTGGTTATGCT	Co-genome
I2-C1_10	Forward	CGCCTGGATGTAGATGGAAG	Co-genome
I2-C1_10	Reverse	AAGAGGCTCTGTTCGTTTGT	Co-genome
I-C1_11	Forward	ACCACCATAACAAAGGCAGAG	Co-genome
I-C1_11	Reverse	CGAGGCAGATTGGGTAGAGT	Co-genome
I2-C1_12	Forward	GGATGCCTATACTCCCACCA	Co-genome
I2-C1_12	Reverse	AAACAGAGTGCTCCATGGGA	Co-genome
I-C1_16	Forward	GCCATCAAGAAGAATTGTGAGC	Co-genome
I-C1_16	Reverse	GCGGTCCTAGGAGTTGAGAA	Co-genome
I2-C1_16	Forward	CGTGTGTGCGAGTCAAAATC	Co-genome
I2-C1_16	Reverse	CCTCAGACCATGCCAAACAC	Co-genome
I2-C1_18	Forward	TCGAAGACTTCACAGCGACA	Co-genome
I2-C1_18	Reverse	TTCCAATTCGATTTAGCCCCA	Co-genome
I4-C1_19	Forward	TGGAACCTGTCTGAATCGCT	Co-genome
I4-C1_19	Reverse	CCTCAGTTGCAAATGACGGA	Co-genome
I4-C1_20	Forward	CCAGAGATGGCTTGAGAGGT	Co-genome
I4-C1_20	Reverse	AGTGAAGGGTTTGTGATTGGT	Co-genome
I-C1_21	Forward	TGGTACGTTGAGGTTCTCCC	Co-genome
I-C1_21	Reverse	ACGGCCGATGAAGAAGATGA	Co-genome
I-C1_26	Forward	AGGGAATCTGCCATCTTCGT	Co-genome
I-C1_26	Reverse	GCTGGTTGTGAGAAAATTTGACC	Co-genome
I2-C1_30	Forward	ATCGGACTTGGAAGACTCGG	Co-genome
I2-C1_30	Reverse	AGCTAGACATAGACTTTCGGGT	Co-genome
I-C1_31	Forward	TGCTTCACTGTGACCCTGAA	Co-genome
I-C1_31	Reverse	AATCCGACCCGATCCAACAT	Co-genome
I2-C1_32	Forward	AAAATTACGCTGAGTGGGCC	Co-genome
I2-C1_32	Reverse	TCATCGAGTTAGCCGTCCTC	Co-genome
I-C1_36	Forward	ACCTTATCATCTTCTTTGCACGT	Co-genome
I-C1_36	Reverse	ACAGGAGAGAGGAATACAAGCA	Co-genome
I2-C1_36	Forward	GCGGTTTGGAAAGGAGATCG	Co-genome
I2-C1_36	Reverse	CCCACACCACTTCCTCTGTA	Co-genome
I2-C1_37	Forward	TGTGACTTTTAGCTTTCCATCCT	Co-genome
I2-C1_37	Reverse	TGAACCGGCCACAGTATCAA	Co-genome
I4-C1_40	Forward	ACGATGATTGAAGACGACGA	Co-genome
I4-C1_40	Reverse	TGTCGTGGATTCTTCGCTTG	Co-genome
I-C1_41	Forward	GCGTAGGTGTTCTGATGCTC	Co-genome
I-C1_41	Reverse	TGTCTGCATGCCTAGAGTCA	Co-genome
I2-C1_41	Forward	TGGTACACAGAGAGAACACCT	Co-genome
I2-C1_41	Reverse	GCTTCTTGTACCCGAACCAA	Co-genome
I2-C1_41-2	Forward	CCTCTTCAACCTGGTGCTTG	Co-genome
I2-C1_41-2	Reverse	GAACTCGCCTGTCTGTTTCC	Co-genome
I4-C1_41	Forward	CTGTAAACTGCCAGCCATACA	Co-genome
I4-C1_41	Reverse	TGCTTCATCTCATCGCAAATAGT	Co-genome
I-C2_1	Forward	AGAACATGCTCGGGTCAGAT	Co-genome
I-C2_1	Reverse	AACTTGCATCCTCTGGTCCA	Co-genome
I4-C2_1-1	Forward	AGTGCACTAACCTTTGACCTT	Co-genome
I4-C2_1-1	Reverse	ACCATAGCCACCTGATGACA	Co-genome
I4-C2_1-2	Forward	AAGATTGGACGCGATGTGTG	Co-genome
I4-C2_1-2	Reverse	AACTGATCGGCCTGAACTCT	Co-genome
I2-C2_1	Forward	GCGTGGTTAGGTTCAGACAA	Co-genome
I2-C2_1	Reverse	TGCTTGACACTTGATGAGCTG	Co-genome
I2-C2_2	Forward	AGTTTGCGAGAAGTGCCAAG	Co-genome
I2-C2_2	Reverse	AGAAATGCGTCGCTCTGTTT	Co-genome
I-C2_5	Forward	GCCACCGCCACTATGTTTG	Co-genome
I-C2_5	Reverse	TTAGGCCCCAACAAGTCCAC	Co-genome
I2-C2_5	Forward	CAAACATTGCCAACTCTTTGCA	Co-genome
I2-C2_5	Reverse	CGTTATTGAGGCTGTTGGGT	Co-genome
I2-C2_7	Forward	TGTTGGACTGTATTTGCATGCA	Co-genome
I2-C2_7	Reverse	CCCAAGATTCTCAGCTGCAC	Co-genome
I-C2_10	Forward	ACCAGGTTAAGGGGTTTGCT	Co-genome
I-C2_10	Reverse	TCCTCATCTTCCTTTCCGCA	Co-genome
I4-C2_14	Forward	ATCATTTGCTAGGCCATGCG	Co-genome
I4-C2_14	Reverse	CCCGTCTCCTGGCATGTG	Co-genome
I4-C2_15	Forward	TGAGTACTTGATGTCCCGCT	Co-genome
I4-C2_15	Reverse	GTTCGGGTAATTTGGGTCGG	Co-genome
I-C2_16	Forward	TCAGACGAAATTTGTAGACGACT	Co-genome
I-C2_16	Reverse	TTCCATGTCCAACGCCAAAA	Co-genome
I2-C2_17	Forward	AAACCGGTTAAAGGGCCTTG	Co-genome
I2-C2_17	Reverse	GCAGCGAAGGAGAAAGATGG	Co-genome
I2-C2_17-2	Forward	GCATCAGGGTTGTTGGCATT	Co-genome
I2-C2_17-2	Reverse	CGTATCAAGAACCGCGTCTG	Co-genome
I4-C2_19	Forward	ACTTCATGTAACCTAAGCTGCT	Co-genome
I4-C2_19	Reverse	TCACAGTTCTGTTCCCTTGGA	Co-genome
I-C2_20	Forward	TGAAGACGAAGGGTGAAGCT	Co-genome
I-C2_20	Reverse	AAACTCTCCACCTCTGTCGG	Co-genome
I4-C2_20	Forward	AGGGCGTCTCTGTATATATGGA	Co-genome
I4-C2_20	Reverse	TGATCCACTTGTGGCTGAGG	Co-genome
I2-C2_20	Forward	TCTCATGTTCTTTATTGTCGGGA	Co-genome
I2-C2_20	Reverse	ATGATTTCAGGTTCGTCGGC	Co-genome
I2-C2_22	Forward	GCCGCCTCTCTCTATCTCTC	Co-genome
I2-C2_22	Reverse	AGTGGATGTACATAACCGGC	Co-genome
I-C2_25	Forward	ACGTGTCAAGGTCTCCAGAA	Co-genome
I-C2_25	Reverse	GAAGCTGACCTGACGTGTTC	Co-genome
I4-C2_29	Forward	AATAACAACGCGGGGAATGG	Co-genome
I4-C2_29	Reverse	AGCTGTTCTTCTGGTTCCGA	Co-genome
I-C2_30	Forward	TGACACTGATCAAGAGGACTAAC	Co-genome
I-C2_30	Reverse	GTTCCGACAACAACTGGCTT	Co-genome
I4-C2_30	Forward	ACGACCATAACACTTACACGG	Co-genome
I4-C2_30	Reverse	CGAGCATGAAAGATTGTGTGG	Co-genome
I-C2_35	Forward	CGATTCGACCTAGACCCTCC	Co-genome
I-C2_35	Reverse	TGCTGTGTATCTTTAGGCCCT	Co-genome
I2-C2_35	Forward	GCGTTGGTGTTACAGATGCT	Co-genome
I2-C2_35	Reverse	GCGACCCTAACTGCAAATGT	Co-genome
I3_C2_36	Forward	TGTCTATCTGTTTGCAAGTAAGC	Co-genome
I3_C2_36	Reverse	GAAACCAAGCGCGGAGAAG	Co-genome
I2-C2_36	Forward	CGTGGTGGGAAAGGTGTTTT	Co-genome
I2-C2_36	Reverse	ACGAGATTACCGCCATTTGC	Co-genome
I3_C2_37	Forward	GTGGTGAGATTTGATCGGGC	Co-genome
I3_C2_37	Reverse	AACGTGCTCAAACTCTCTCA	Co-genome
I3_C2_39	Forward	TCTGCGTATTCACTTGTGGAA	Co-genome
I3_C2_39	Reverse	GTTGTGGTCCGATAGTTTCCA	Co-genome
I-C2_40	Forward	GCCAGAACTGAGCTCAAACC	Co-genome
I-C2_40	Reverse	ACTTGAAGTCCAGAAACGCC	Co-genome
I4-C2_41	Forward	TACTCGCAGGAACCATCTCG	Co-genome
I4-C2_41	Reverse	GAGGTGGTTCGGCATTGAAG	Co-genome
I4-C2_41-2	Forward	CGTGAGGCCATCTTTTCTCC	Co-genome
I4-C2_41-2	Reverse	GCTTCTCCTTGCCAATTTTGC	Co-genome
I-C2_45	Forward	GACCACATCACGACTTGCAA	Co-genome
I-C2_45	Reverse	CTGTCTTTGCTACGCCCATC	Co-genome
I2-C2_45	Forward	CCAAACCTACATGCCTAATTGC	Co-genome
I2-C2_45	Reverse	AGTTCCCTCTCGTGTGATGA	Co-genome
I2-C2_46	Forward	CTCATTCCAGCAAGCGAGC	Co-genome
I2-C2_46	Reverse	TCGTTGCTAAGGTTCTCATGA	Co-genome
I3_C3_49	Forward	GTGCATCGCCAAAGTCTGAT	Co-genome
I3_C3_49	Reverse	TGGTTCTTTGTATCCTCTTCGC	Co-genome
I-C2_50	Forward	ACCTCCTCTTGCCACTCTTC	Co-genome
I-C2_50	Reverse	CCCTGGTAGTTCTACGTGGA	Co-genome
I-C3_0.4	Forward	CGGGTTTGGAATTAGGATTGGA	Co-genome
I-C3_0.4	Reverse	AGTTTGGACCCATGACTATCAA	Co-genome
I-C3_1	Forward	AGGTACGCTAAGCAGGAGAC	Co-genome
I-C3_1	Reverse	GGTCCGAGAGAGAGCCTTC	Co-genome
I4-C3_1	Forward	AGGTTTGACTCTCACATCGGT	Co-genome
I4-C3_1	Reverse	TGCTTGGAAGGTGATGGTTC	Co-genome
I4-C3_2	Forward	GTGTATCCATGGGCCACAAC	Co-genome
I4-C3_2	Reverse	GCGGGTTTCAAGGAAGCAAT	Co-genome
I2-C3_4	Forward	TGCTCAGTTGATGTAATGCAGA	Co-genome
I2-C3_4	Reverse	CAGAGGGAAAGTGCTATGTAGT	Co-genome
I2-C3_5	Forward	GACCCACGTTTTGTCTCAATT	Co-genome
I2-C3_5	Reverse	AGCAAAGCAGAAAATACACCTCA	Co-genome
I-C3_6	Forward	AGGATCCGAGCAAGACCAAA	Co-genome
I-C3_6	Reverse	GACGTGGCTTCTGTTTTGGA	Co-genome
I2-C3_10	Forward	AGACATTTGAGTTAGCGTACCT	Co-genome
I2-C3_10	Reverse	ACTCCTTACCGCTGAGCATT	Co-genome
I2-C3_10-2	Forward	CGGCAGTTTTATGATCCGCT	Co-genome
I2-C3_10-2	Reverse	TGATTAATGTCAGGTCCGCC	Co-genome
I-C3_11	Forward	ACGTATGATCAACTGCACAGA	Co-genome
I-C3_11	Reverse	AATGCGCTGAAAGGTGTTCT	Co-genome
I-C3_16	Forward	GGAGTTGGAGTATGTAATGGTGG	Co-genome
I-C3_16	Reverse	ATTTTCCCTTCGATCGTGGC	Co-genome
I2-C3_19	Forward	GCTGTATGTGAGTTTGCCCT	Co-genome
I2-C3_19	Reverse	ACTTGGAGTACATTAGCCTGGA	Co-genome
I4-C3_20	Forward	CTCCATCTCCCTGTCAGTAAGT	Co-genome
I4-C3_20	Reverse	TGCGGACTCCACTAACATGT	Co-genome
I-C3_20	Forward	GCCAAACCACTAGACCAAAGG	Co-genome
I-C3_20	Reverse	GCGCACGTACTCATTTCCAT	Co-genome
I4-C3_21	Forward	ACTGGAGGAAAAGCTTTCGG	Co-genome
I4-C3_21	Reverse	CTTTAAAGCCAACCAAAGCAGG	Co-genome
I2-C3_22	Forward	CACAGAGCAAGAAGAAAGGGG	Co-genome
I2-C3_22	Reverse	CGTTTAGGTCTCAGGAAAGGC	Co-genome
I-C3_25	Forward	TGTACTTTGCGCAACTCCTG	Co-genome
I-C3_25	Reverse	ATCACCCGCTCCTCTTTCAA	Co-genome
I2-C3_29	Forward	TTCTAGGCCCGATTCAAAGATT	Co-genome
I2-C3_29	Reverse	GCAATACCACAACCCGGAAG	Co-genome
I2-C3_30	Forward	TGTCTTCTGGTGAATTTGGTCC	Co-genome
I2-C3_30	Reverse	ATTCACCGAGTAATGGAGACC	Co-genome
I-C3_30	Forward	AAGGGGTGAACTTTTGGGGA	Co-genome
I-C3_30	Reverse	TGGGCAATTCTTTCAAATAACCA	Co-genome
I-C3_35	Forward	AGGCCCAAACAGAAAACGTG	Co-genome
I-C3_35	Reverse	GCAAGAGCGTAGGGGAAAA	Co-genome
I-C3_40	Forward	CCTGGGAAGATAATCGGAGGT	Co-genome
I-C3_40	Reverse	TTACTCCTCCTTCCTGCGTC	Co-genome
I-C3_45	Forward	CATGTGTGCTGGGTTTAGGG	Co-genome
I-C3_45	Reverse	ACAAGAACCTATCGCGGACT	Co-genome
I2-C3_45	Forward	TCCTGCTTCAGTTGCTCAGT	Co-genome
I2-C3_45	Reverse	CGCCAATCATGACCTACACA	Co-genome
I2-C3_46	Forward	GGCACTTGGAGAGAGAGAGG	Co-genome
I2-C3_46	Reverse	AGGCCATACGAAACAAGCAA	Co-genome
I-C3_50	Forward	TGGTGCTCTTCGTCAGACAT	Co-genome
I-C3_50	Reverse	AACCCTAGCCTTCTTCCTCC	Co-genome
I3_C3_50	Forward	AGATTTTGGGGTCAGTAGGTGA	Co-genome
I3_C3_50	Reverse	AACATTCGACTAGGGCCTCC	Co-genome
I3_C3_50-2	Forward	TCTACGGGTATAAATTTCGCCT	Co-genome
I3_C3_50-2	Reverse	GTAAGAATGGGTCGTGTCGC	Co-genome
I-C3_54	Forward	CCCTCTCCACTGCCCATAAA	Co-genome
I-C3_54	Reverse	CAGCCATTACTCTCTTCTTCGC	Co-genome
I2-C3_54	Forward	TCCTTAAGAGCCGGGTTACC	Co-genome
I2-C3_54	Reverse	AGCATATCCGAACTAGGCAGA	Co-genome
I2-C3_55	Forward	ATATCGTGGGGTTGGATGCT	Co-genome
I2-C3_55	Reverse	CAAGCTTCGTGTGCCTCTTT	Co-genome
I-C3_59	Forward	CAGCTGCAAATTAAGGTACCGA	Co-genome
I-C3_59	Reverse	TGACCAGAAGTTCCGCATCT	Co-genome
I-C3_64	Forward	TGCAATCAAGTCGACTGTCA	Co-genome
I-C3_64	Reverse	TGGCTTCAGATGCTCTTAGGA	Co-genome
I-C4_1	Forward	TCTTTCAACTTTCGTTCGGTTTC	Co-genome
I-C4_1	Reverse	ACGCTTAGCAAGGTCTGTTT	Co-genome
I4-C4_1	Forward	TGTCTCAAACCGGCCATAGT	Co-genome
I4-C4_1	Reverse	GTTTGTGCGGGGCCTATG	Co-genome
I4-C4_1-2	Forward	ACCGGAAGTGGAAGAACTGA	Co-genome
I4-C4_1-2	Reverse	ACCATGGCTTGTTGATGCAG	Co-genome
I4-C4_4	Forward	CACAGACAACCCAACTCACG	Co-genome
I4-C4_4	Reverse	GTCGGCGCCCTAAGATTTTA	Co-genome
I3_C4_4	Forward	CACTTCGTGGCACTCTGT	Co-genome
I3_C4_4	Reverse	TCGCCAGATCTCGTTATTTCG	Co-genome
I4-C4_5	Forward	CACTTCGTGGCACTCTGT	Co-genome
I4-C4_5	Reverse	TCGCCAGATCTCGTTATTTCG	Co-genome
I3_C4_6	Forward	TGACATTTCCTTAGCACTTGGA	Co-genome
I3_C4_6	Reverse	AAACCAAGCTGAATCGCATAC	Co-genome
I-C4_6	Forward	AGTCGTAGTGTTTGAGAAGTTGT	Co-genome
I-C4_6	Reverse	CGAGTCATCTTTGCCGTTGA	Co-genome
I-C4_10	Forward	CACCAGCTTTTATGAGGCACA	Co-genome
I-C4_10	Reverse	TGAGAAAGAGAGAGAGACGGTG	Co-genome
I2-C4_10	Forward	GAAGCAGAAACGACGTCCTG	Co-genome
I2-C4_10	Reverse	GCGAATACAGAGAAGCTCCC	Co-genome
I2-C4_11	Forward	GCTTTCGCTAGTAGATTCATGCT	Co-genome
I2-C4_11	Reverse	GGTTTCACCGGTCATCACTG	Co-genome
I-C4_15	Forward	GCGGAACCTAACGTGTTGAG	Co-genome
I-C4_15	Reverse	TCTTGTTCGACGTGTAAGCC	Co-genome
I3_C4_15	Forward	CTCACTGTCCTATCTGCGAGT	Co-genome
I3_C4_15	Reverse	TGGTTACATCAGGTCGAATAAGT	Co-genome
I3_C4_16	Forward	AGGGAAGACACTGAGCATGA	Co-genome
I3_C4_16	Reverse	TGGCAAATGAAGAAAAGCAGAA	Co-genome
I-C4_19	Forward	TGGTGCTAGAAAGTGGTTAGAGA	Co-genome
I-C4_19	Reverse	GGGGACAGTGTTGCTTAAGTC	Co-genome
I3_C4_21	Forward	ACAATGCAAAGTGGACCGAA	Co-genome
I3_C4_21	Reverse	CCATTTGCCTCTTAACTTCCGT	Co-genome
I2-C4_24	Forward	GAGACTGGAGAGCGTGAGAG	Co-genome
I2-C4_24	Reverse	TGCTGCATTGTGTGTTTTGT	Co-genome
I3_C4_24	Forward	TGTGAATGTTTCTGGTGTTGGT	Co-genome
I3_C4_24	Reverse	CCGTGTTGAACTCCTCCTCT	Co-genome
I4-C4_24	Forward	TGTGAATGTTTCTGGTGTTGGT	Co-genome
I4-C4_24	Reverse	CCGTGTTGAACTCCTCCTCT	Co-genome
I-C4_24	Forward	TGTCACCGTCAATCTGAACG	Co-genome
I-C4_24	Reverse	CTCTAGTTGATGCCACGGGA	Co-genome
I3_C4_25	Forward	TACAGCGCATGGTCGTTTTC	Co-genome
I3_C4_25	Reverse	ATCATGTTCTGCGCTTGTGT	Co-genome
I2-C4_25	Forward	ACGGCGACAATAAATCACGA	Co-genome
I2-C4_25	Reverse	GTCGTGTTCTGTTGTGGGTC	Co-genome
I4-C4_25	Forward	TACAGCGCATGGTCGTTTTC	Co-genome
I4-C4_25	Reverse	ATCATGTTCTGCGCTTGTGT	Co-genome
I2-C4_28	Forward	AGATCAGCTCACCAGTAAACAA	Co-genome
I2-C4_28	Reverse	ACTAGGATAACATCTGCTCTTCG	Co-genome
I-C4_29	Forward	TGGTTTGAAGTTTGTGGGACA	Co-genome
I-C4_29	Reverse	GCATTTGATGGACAGGGCAA	Co-genome
I2-C4_31	Forward	ACTCCCCTGCTTATAACCACA	Co-genome
I2-C4_31	Reverse	TGCTGACCTTTTCCAACACT	Co-genome
I-C4_35	Forward	TCGTTTCATGTCTCCTTTTGTTT	Co-genome
I-C4_35	Reverse	TTCGATGGGCTTCTACAAAGA	Co-genome
I2-C4_39	Forward	TCAGAGGGACAATGAAAAGGGA	Co-genome
I2-C4_39	Reverse	TGTTCACCAAGCAAAGCAAAG	Co-genome
I4-C4_39	Forward	CGCATAAGTGTTAGTGTGACCT	Co-genome
I4-C4_39	Reverse	AGCTTATGTTTACTTTCTCGCGA	Co-genome
I-C4_40	Forward	GTTTCAGAGCGTTCGGACAA	Co-genome
I-C4_40	Reverse	CCTCTCTCTCTCCTGCCATG	Co-genome
I4-C4_40	Forward	AGAAATCCAACCTAAGAGACCGA	Co-genome
I4-C4_40	Reverse	AAAAGTTTGTGGCTGCTGGG	Co-genome
I2-C4_40	Forward	TCTGAAGAGCGCGAGAGAAA	Co-genome
I2-C4_40	Reverse	TCCACTCACAGACTCCACAC	Co-genome
I3_C4_40	Forward	TGAGGCAGAGGAGGAAAAGA	Co-genome
I3_C4_40	Reverse	CTGCTTCTTCTTCGTGCTCC	Co-genome
I3_C4_41	Forward	TCGCAGAGCTCTTCAAGTCA	Co-genome
I3_C4_41	Reverse	ACATCGCCTCCATTCACCTA	Co-genome
I-C4_44	Forward	GTGTTTCGAGAATTTACTGACGA	Co-genome
I-C4_44	Reverse	GAAAACAGTCTAAAACCTTCCGA	Co-genome
I-C4_50	Forward	AAGAATAGAAAAGGCTGCGAAAA	Co-genome
I-C4_50	Reverse	AAAACACCACCACACAAGAAAA	Co-genome
I-C4_53	Forward	CTGAGTCTTCGCGGCTAGAT	Co-genome
I-C4_53	Reverse	TCCACCGAGACTTAAAGCCA	Co-genome
I-C5_1	Forward	ACGTGGTTGTCTAGGCTTGA	Co-genome
I-C5_1	Reverse	ACAAACATTAACTCCACGACCT	Co-genome
I4-C5_1	Forward	TGGAGGTTATGGAAGTTACGGT	Co-genome
I4-C5_1	Reverse	ACCAGCGCCTTTAACGAGTA	Co-genome
I4-C5_2	Forward	TCCCATCCCTGCTCCAAATT	Co-genome
I4-C5_2	Reverse	AAGTTTCCTGGCCATTCCCT	Co-genome
I3_C5_4	Forward	ACTTCGCCATTTTATCACCGG	Co-genome
I3_C5_4	Reverse	AAAACAGTTACTCATTTGCCCAA	Co-genome
I3_C5_5	Forward	GCATCACCAGCCTCATGTTT	Co-genome
I3_C5_5	Reverse	AATCGTCTTCCCTGTCCACA	Co-genome
I2-C5_5	Forward	AAAATCAGGGACAGCGGGTA	Co-genome
I2-C5_5	Reverse	CTCCCGATCCCTTGACAGTT	Co-genome
I-C5_5	Forward	TCCACGGGTTAGAATCCTTTAGT	Co-genome
I-C5_5	Reverse	GGAGTTACCGCCCGACTAAC	Co-genome
I2-C5_6	Forward	TGAATCACACAAAGACACCTCT	Co-genome
I2-C5_6	Reverse	CCCAACAATGTGTGGATCCG	Co-genome
I-C5_10	Forward	ACTGGCAAGATCGTTGAAGC	Co-genome
I-C5_10	Reverse	AACTTGCAGCTTTCGACGTT	Co-genome
I2-C5_11	Forward	AAGAAGCTTCCTTTGCCTCC	Co-genome
I2-C5_11	Reverse	AGAGATCCGATTGAGCAGCA	Co-genome
I2-C5_12	Forward	GTCAGTGAACGGGCAAAAGG	Co-genome
I2-C5_12	Reverse	GCGATGCAAACCCTACAACT	Co-genome
I-C5_14	Forward	CCACGTACCTGCTGAGATGT	Co-genome
I-C5_14	Reverse	TGTCATGATCTGCTACAAAACCA	Co-genome
I4-C5_19	Forward	TGTGATGCTTCTTGGTTGGC	Co-genome
I4-C5_19	Reverse	TCTAACGAGCAAGGCAGAGA	Co-genome
I-C5_19	Forward	TCAAGAGAGGGAGGGAGAGT	Co-genome
I-C5_19	Reverse	TCTCTAGTCGAACTTGCAGGA	Co-genome
I4-C5_21	Forward	ACCCGAATCCTCAAAACGAT	Co-genome
I4-C5_21	Reverse	CCACAAAGCGCTGAATTTAACC	Co-genome
I2-C5_23	Forward	ACCAAACAAATCACCTCAACAAA	Co-genome
I2-C5_23	Reverse	CTCGATGTATGTGTTGATGCGA	Co-genome
I-C5_24	Forward	TTCCCTCAGGCAAGTGTTCA	Co-genome
I-C5_24	Reverse	CTAAGTGGGGAAGTGGGGTG	Co-genome
I2-C5_24	Forward	TGGTACCAGCTTTGTTTGTGT	Co-genome
I2-C5_24	Reverse	ACTGGGAAGACAATGACGAGT	Co-genome
I4-C5_25	Forward	TTTAATGACGTGGCGCTGAC	Co-genome
I4-C5_25	Reverse	TCCATCAAATCCCGCTCGTA	Co-genome
I4-C5_26	Forward	GCCAATTCCTAATCTTTGTCTCC	Co-genome
I4-C5_26	Reverse	ACCGAAATACCCAGAACCGA	Co-genome
I2-C5_28	Forward	CCTTTGAAGAAATCCCAGCCA	Co-genome
I2-C5_28	Reverse	CAGATACCCCACTCGTCCAG	Co-genome
I4-C5_28	Forward	GGCGAGGTTATTGAGAAGAATGA	Co-genome
I4-C5_28	Reverse	TCGACAGAAGGAAATGGTGAC	Co-genome
I4-C5_29	Forward	TGAGTTGCATGCATTCTAACCA	Co-genome
I4-C5_29	Reverse	ACAATTTCATTTCGGAACATGCA	Co-genome
I-C5_30	Forward	GCGCCATACACTTCACCATA	Co-genome
I-C5_30	Reverse	CCAACCCTCCTTCATGACCT	Co-genome
I2-C5_31	Forward	TGCTTCTCATGGCCTTCCC	Co-genome
I2-C5_31	Reverse	TGACATTTCCTTCGCTGCAC	Co-genome
I-C5_35	Forward	TGGACACGGTGATCAAGTCA	Co-genome
I-C5_35	Reverse	CCTTGCTGCGTCATGTTTCT	Co-genome
I4-C5_35	Forward	CCGCCAAAACCGAAAATGTG	Co-genome
I4-C5_35	Reverse	ACTTTCCAGCTTTGACGAGA	Co-genome
I4-C5_36	Forward	TCCATTGCAAGTAGAGAATGAGA	Co-genome
I4-C5_36	Reverse	TTGATTCCCCGCATTGCTTC	Co-genome
I4-C5_39	Forward	TTGCACGGTAAAAGCTCCAC	Co-genome
I4-C5_39	Reverse	ATAAGAACGCAACCCCAACG	Co-genome
I-C5_40	Forward	TGCTGAACGAGGATGCAC	Co-genome
I-C5_40	Reverse	TGAGTTAAAACACGCGCAATT	Co-genome
I4-C5_40	Forward	AGATGGGAAACTGGTGGTGA	Co-genome
I4-C5_40	Reverse	AGCAAACAAAGTAGCACAGCA	Co-genome
I-C5_45	Forward	ACACAAAAGGCTTGAAAGGAAA	Co-genome
I-C5_45	Reverse	GTTGATTTACCCAGCCCTGC	Co-genome
I4-C5_45	Forward	GGAAGAGACAGGTCCGGATC	Co-genome
I4-C5_45	Reverse	GCAATCCCGCCATAAAATCAC	Co-genome
I4-C5_46	Forward	ATTGGCCCATGTAAACCTGG	Co-genome
I4-C5_46	Reverse	TGCATCCGAATCATTTCAAACC	Co-genome
I-C6_1	Forward	CGTTTGCTGCACACTAACCT	Co-genome
I-C6_1	Reverse	AGTGCTTCTTGATGTGGGGT	Co-genome
I2-C6_1	Forward	GCTGTCTTTCATAACATTCCGT	Co-genome
I2-C6_1	Reverse	TGGCAAAGTCCCAATTCAGC	Co-genome
I2-C6_2	Forward	ACTCTCTGGTGTGGTTGGAG	Co-genome
I2-C6_2	Reverse	TCACCTGAGAGCTACCACAC	Co-genome
I3_C6_2	Forward	CGACTTACCAAATTGATGTGTCA	Co-genome
I3_C6_2	Reverse	GAGCGGTATGTCTCAAATCGG	Co-genome
I3_C6_3	Forward	CTTCAGCGAAAGAGACGACG	Co-genome
I3_C6_3	Reverse	AACTGAGACGGGCCCATTTA	Co-genome
I3_C6_5	Forward	TCTGACTTCATTGGAGAGCTGA	Co-genome
I3_C6_5	Reverse	TTGGGATCTTTGATGGAAGCA	Co-genome
I-C6_6	Forward	TGGAAATAACGTGGCTGCTG	Co-genome
I-C6_6	Reverse	ATCATTGCTTGGGTTCCTGC	Co-genome
I2-C6_6	Forward	GGGATGACAAGAGGGGCAAT	Co-genome
I2-C6_6	Reverse	CCCATGTCTCGCTTCTCTCT	Co-genome
I3_C6_7	Forward	CCCTTTGGTCAGTTTTCATCTCT	Co-genome
I3_C6_7	Reverse	CCTCCTACACTGCTCAGCTT	Co-genome
I2-C6_7	Forward	GCTCGCTTTGCCTTGGTTTT	Co-genome
I2-C6_7	Reverse	AGATTACTTAAGTGACACCAGCA	Co-genome
I-C6_11	Forward	CCTTTCCACCCTTAGACAGC	Co-genome
I-C6_11	Reverse	AACAAGGGTGGAATGGGTTC	Co-genome
I-C6_15	Forward	CGACTTAACTCGGCACCATG	Co-genome
I-C6_15	Reverse	AAAATACAAGTCGGCGTCCT	Co-genome
I-C6_20	Forward	GTGAAACTAGTCCTGCGGTT	Co-genome
I-C6_20	Reverse	GGTGAAATGGGAAACGACGT	Co-genome
I-C6_25	Forward	CCCATTTGCATTTGATCGATCG	Co-genome
I-C6_25	Reverse	GAGGGGAGAAAAGAGCTTCG	Co-genome
I4-C6_29	Forward	TGACTACCACAGCTTTTCAACA	Co-genome
I4-C6_29	Reverse	ACAGGTGTCCGAAGAAGAGG	Co-genome
I4-C6_30	Forward	GCCATACAATCCCAACCACC	Co-genome
I4-C6_30	Reverse	TGTGGTGGTTATGTGTTGGT	Co-genome
I3_C6_31	Forward	AGCTCTATAGGTCTCAGGCTT	Co-genome
I3_C6_31	Reverse	GCCATCTCCTGTTCTGTAATTGT	Co-genome
I-C6_31	Forward	CCTGATGGTAGAGAGCGGAC	Co-genome
I-C6_31	Reverse	CTTCAGCAGTCATCTTGGCA	Co-genome
I3_C6_32	Forward	CGAAAATCCACACCGACTCC	Co-genome
I3_C6_32	Reverse	TGGATGTGTGGCTGTCTTCA	Co-genome
I2-C6_35	Forward	CGCCAGCAAACACGATATCA	Co-genome
I2-C6_35	Reverse	AACATGAGGTGAAATCGGCG	Co-genome
I2-C6_36	Forward	TGTTGTTTCACTCAGTTTCATGG	Co-genome
I2-C6_36	Reverse	GTTTCCCTCTGATTGCTCGG	Co-genome
I-C6_36	Forward	CGGTCTATGTTGCTGCTGAG	Co-genome
I-C6_36	Reverse	TCACCGGAATCTTCACACCA	Co-genome
I2-C6_39	Forward	TCTGTCAAGTTGTGGCCTTT	Co-genome
I2-C6_39	Reverse	TTTTAGCGCGTGGTATGCAG	Co-genome
I3_C6_39	Forward	CAACAGCCACGTGATTTCCA	Co-genome
I3_C6_39	Reverse	TACGGAGACAGAAGCGGATC	Co-genome
I-C6_39	Forward	TCTTCGTCGAGTACAGAGCA	Co-genome
I-C6_39	Reverse	AAGCTCCTGGAATCGACGAT	Co-genome
I3_C6_40	Forward	ACGTTGCTGGCATTCTGATC	Co-genome
I3_C6_40	Reverse	AGTGCATGTGAGACTCTTGTT	Co-genome
I2-C6_40	Forward	GAGGCCCGGTTTAATGCTTT	Co-genome
I2-C6_40	Reverse	ATTCGGGTGATGATGCATGC	Co-genome
I-C7_1	Forward	GGAAGAGAAGAATACACGTTGGT	Co-genome
I-C7_1	Reverse	TCACTATTTTCTGTCCACGCA	Co-genome
I2-C7_2	Forward	ATACTGAACCACCACCCCTG	Co-genome
I2-C7_2	Reverse	GTTCATGACGGCTCTTCTCG	Co-genome
I2-C7_3	Forward	GATCGTCTTAGCACTGGAGC	Co-genome
I2-C7_3	Reverse	GGCGAGAAGACCAGTGAAGA	Co-genome
I2-C7_5	Forward	CCTCCAACTTGTAAACCCAACA	Co-genome
I2-C7_5	Reverse	TCAAGAGGCCGGTAATGGAA	Co-genome
I-C7_5	Forward	TTGTCGCCATTACACGGTTC	Co-genome
I-C7_5	Reverse	GGTTCCGAAATCACAGCGAG	Co-genome
I2-C7_6	Forward	AGGTTGAGCTGTCCAATCCA	Co-genome
I2-C7_6	Reverse	GGCCTGTGAAGAAGATGAAGT	Co-genome
I-C7_10	Forward	TAGGTGATTGCTGACGTGGA	Co-genome
I-C7_10	Reverse	TGGCCCTATTAAACATGTTGTGA	Co-genome
I-C7_15	Forward	CACCTAGTAAAGTGGGCCAA	Co-genome
I-C7_15	Reverse	ACTGTCAGATAATTTTCCCCGT	Co-genome
I-C7_20	Forward	CCGATGGCTTACAGATTACTACA	Co-genome
I-C7_20	Reverse	ACATGGTACTGCTCTCATCATAA	Co-genome
I2-C7_25	Forward	TTTGCAATGTTAGCCAGCGT	Co-genome
I2-C7_25	Reverse	AGCCAAGGAACGAAATATGATCT	Co-genome
I-C7_25	Forward	TAAGGGACACACGAGGAGAC	Co-genome
I-C7_25	Reverse	GCTGTTTTCGGGTCAGGTTT	Co-genome
I2-C7_26	Forward	ACAATAGTCAGTTCTCCGTAGTT	Co-genome
I2-C7_26	Reverse	AATCCAAAGTGAACTCGGGT	Co-genome
I-C7_30	Forward	GGCTATAAGGAGAAATGGTGCC	Co-genome
I-C7_30	Reverse	GGCTTGCCTGTAAAACCCAA	Co-genome
I2-C7_30	Forward	GAAGAGATTGCAACCATGGCT	Co-genome
I2-C7_30	Reverse	GCCTAAGCGTTGTAGAGATCAC	Co-genome
I2-C7_31	Forward	AGAAGCGTGAGAACCCTGAA	Co-genome
I2-C7_31	Reverse	TGAATCCAAAGCTTACCAGACG	Co-genome
I-C7_34	Forward	TCAAGCTGCGATGAACCAAC	Co-genome
I-C7_34	Reverse	TCCCATCTCCAACCCGAAAA	Co-genome
I2-C7_35	Forward	CCAGGTTGTGATTTGGTGGT	Co-genome
I2-C7_35	Reverse	CGTGCAAATCTGTGTGTCCA	Co-genome
I2-C7_36	Forward	GGGGAAGAGTCTTTGTTGGC	Co-genome
I2-C7_36	Reverse	ACTCACCTCCAATCCTGCAA	Co-genome
I2-C7_39	Forward	AGCTTCTGGTAGTTGAGCAC	Co-genome
I2-C7_39	Reverse	TGTTTCACCTCTAAGAACTGACA	Co-genome
I-C7_39	Forward	CGGCGAAGGTGGAATCATTA	Co-genome
I-C7_39	Reverse	TTTGCGCACACACACACATA	Co-genome
I3_C7_39	Forward	TCTTCTCGAGTTGTGTGCCT	Co-genome
I3_C7_39	Reverse	TGTGAGTCTGGGAGTTGTGT	Co-genome
I2-C7_40	Forward	TTGCAATTTGATAGACCACTCG	Co-genome
I2-C7_40	Reverse	CGTCCAGGTTGATTCCATGA	Co-genome
I3_C7_41	Forward	TGCGTGGAATGTAAGAAGGC	Co-genome
I3_C7_41	Reverse	CCCGGGGAATAGCATGTACT	Co-genome
I-C7_44	Forward	GGGTGCTCGATTTTGATGCA	Co-genome
I-C7_44	Reverse	ACAAAACCCCAATCCAAGACA	Co-genome
I-C8_1	Forward	GACACCGATGCACCAACTTT	Co-genome
I-C8_1	Reverse	CTGATGGGCCTTTTGTGCTT	Co-genome
I2-C8_2	Forward	GGGAGGCCTGAAGAAGAAGT	Co-genome
I2-C8_2	Reverse	CCGCTTCTTCCTTCCTTCCT	Co-genome
I2-C8_3	Forward	GCAGCAAACCTTCTCCATCA	Co-genome
I2-C8_3	Reverse	TCGTATGTTTGCTTCCTGTCT	Co-genome
I4-C8_4	Forward	TTGGCGTCATAACCGAGTGA	Co-genome
I4-C8_4	Reverse	TTGCCTCACTCTCGGGAAAT	Co-genome
I-C8_5	Forward	TGGAGATAATGTTTTCTGTGGCA	Co-genome
I-C8_5	Reverse	TGGTTGTTGACGTTAAATTGGT	Co-genome
I4-C8_5	Forward	GGGGCTCGGTCTCTAGTAAA	Co-genome
I4-C8_5	Reverse	GCTCTTTATGCTCGGCGAAT	Co-genome
I4-C8_10	Forward	AGCCAGATTAGGGGATCAACA	Co-genome
I4-C8_10	Reverse	CAGACCACCTCTAGCCTGAG	Co-genome
I-C8_10	Forward	GCTGGTAGAATTGCGGATGT	Co-genome
I-C8_10	Reverse	CCTACTACCCCAACAGCACT	Co-genome
I4-C8_11	Forward	GTGTCTCGACTTACTATGTGCT	Co-genome
I4-C8_11	Reverse	TGTGCAGCAGTAACGAACAA	Co-genome
I3_C8_13	Forward	TACTAACCCGTCCGTAGAGC	Co-genome
I3_C8_13	Reverse	GGATTCGACTTGTGCCTGTC	Co-genome
I-C8_14	Forward	ACACCCAATTTGTCACCGTT	Co-genome
I-C8_14	Reverse	GTGTGATGAGAAGCCTGCAG	Co-genome
I4-C8_15	Forward	GCCACAGAAGTCGCTAGAGA	Co-genome
I4-C8_15	Reverse	GCTTCACAACACTTCGAGCT	Co-genome
I3_C8_16	Forward	CGCCTCGTATTCTAAACACAGG	Co-genome
I3_C8_16	Reverse	GGGTGGAGTTAGGTGTAGGT	Co-genome
I4-C8_16	Forward	CGCCTCGTATTCTAAACACAGG	Co-genome
I4-C8_16	Reverse	GGGTGGAGTTAGGTGTAGGT	Co-genome
I2-C8_17	Forward	CGCAGAAAAGTGTGTCGATAG	Co-genome
I2-C8_17	Reverse	CCCTCAACACAACTTCTGATCA	Co-genome
I2-C8_19	Forward	TGTAAAAGCTCAAGATCCGGA	Co-genome
I2-C8_19	Reverse	AGAACGGATTATGTAGGGGTAGA	Co-genome
I-C8_20	Forward	TGTCAGCCAGCTTACCAAAA	Co-genome
I-C8_20	Reverse	CGGAAACTCAGACGAAAGGA	Co-genome
I-C8_24	Forward	CCAGGCTGATGAGGTGTACC	Co-genome
I-C8_24	Reverse	CAGCCACCAGACCTGTATGT	Co-genome
I-C8_30	Forward	TTGTGTTGCGTGCAGAGTC	Co-genome
I-C8_30	Reverse	TAGTCCCGTTTGAGGCATCA	Co-genome
I3_C8_33	Forward	GACGCTGAAGGAGACGACTA	Co-genome
I3_C8_33	Reverse	CGACGTTTGCTTAAGGGTGT	Co-genome
I-C8_34	Forward	TCTCACTCACGATCTTAGTCACT	Co-genome
I-C8_34	Reverse	TGTTTCGGAAAAGCAAATCGT	Co-genome
I2-C8_34	Forward	CGGTGTCAACAAAATCTTCATCA	Co-genome
I2-C8_34	Reverse	GTTGTTCCGTGGCAGTGAAA	Co-genome
I4-C8_34	Forward	CTCCTGGCATTAGACCGTCT	Co-genome
I4-C8_34	Reverse	CCATGCACCATCAGCTTCAG	Co-genome
I4-C8_35	Forward	AGTACTACTTCACATTGTCCACA	Co-genome
I4-C8_35	Reverse	CATCTACCGCAAAAGCAGCT	Co-genome
I3_C8_36	Forward	CCCTATCACTGAGCTTTGTCG	Co-genome
I3_C8_36	Reverse	TCTAACCAAAGCAACAACCCA	Co-genome
I2-C8_36	Forward	TCGAACTAGATACCGAGTCAGA	Co-genome
I2-C8_36	Reverse	TGTCCGGCTTTTACTTCATCT	Co-genome
I2-C8_38	Forward	CGTCACTCTGCGTTCTGTTG	Co-genome
I2-C8_38	Reverse	AAGGTGTGACAATGTCCCCT	Co-genome
I2-C8_39	Forward	CCGTTGCAGCAATGTAAGC	Co-genome
I2-C8_39	Reverse	AATGTCATGCGTGGGAAGAC	Co-genome
I-C8_39	Forward	GTCCCACACGCTGAAAACTT	Co-genome
I-C8_39	Reverse	ATGGCGATGGATTGAAACCC	Co-genome
I-C9_1	Forward	AGTTTCCTTCTTTGCTCCGC	Co-genome
I-C9_1	Reverse	ACAGGAGGGAAGTTCACAGG	Co-genome
I2-C9_1	Forward	TCCTGTTCTCCCTAGACCCA	Co-genome
I2-C9_1	Reverse	ACACAAGTGACAACCAAATCTCA	Co-genome
I2-C9_2	Forward	TGACGACGAAAAGAAGTGGC	Co-genome
I2-C9_2	Reverse	ACACTATGCCAAAGTACAACCT	Co-genome
I-C9_2	Forward	CCACCCTTCCCTCCTTTCAT	Co-genome
I-C9_2	Reverse	GCGGATCAGGAAGGGAAACT	Co-genome
I2-C9_5	Forward	CCCTTCCTCATCGTCCACAT	Co-genome
I2-C9_5	Reverse	CAAAAGGTAGCGTTGGGTCT	Co-genome
I-C9_5	Forward	ACACTGCCCGAAATCTGAGA	Co-genome
I-C9_5	Reverse	ATCGGACAGCTGTGGAATTG	Co-genome
I2-C9_6	Forward	AGCTGTTAACCATCAACGCC	Co-genome
I2-C9_6	Reverse	GATCTGCATGCTCCAACTTGA	Co-genome
I4-C9_9-1	Forward	TTCATCAACGTGGATTGCGG	Co-genome
I4-C9_9-1	Reverse	GGGCCTTCGATACATGGTCT	Co-genome
I4-C9_9-2	Forward	GACGATTGTGTTGAATGATGCA	Co-genome
I4-C9_9-2	Reverse	ACTCCACCTAACCTTAGTGCA	Co-genome
I4-C9_10-1	Forward	TCACACACTCGACCAAACCA	Co-genome
I4-C9_10-1	Reverse	TGTACGTACGCATGCACTTT	Co-genome
I-C9_10	Forward	CCGTTGGGCTACTTGACAGA	Co-genome
I-C9_10	Reverse	CCCGTTCCTTGCTTTCAGTC	Co-genome
I2-C9_10	Forward	GGAACTGCAGATGAGTCCGA	Co-genome
I2-C9_10	Reverse	TGGTCGAGGTAGAGGAGGTC	Co-genome
I4-C9_10-2	Forward	AGGAGCTAACATCTGGCACA	Co-genome
I4-C9_10-2	Reverse	ACCCAAGAAAACATAGCAAATGG	Co-genome
I2-C9_11	Forward	TCAACTAGGTTCCATGGTCTGA	Co-genome
I2-C9_11	Reverse	TACAGCCGACACTTCAACCC	Co-genome
I4-C9_11	Forward	AGTGTGAGGATGCGGTGTTA	Co-genome
I4-C9_11	Reverse	GATTCCCGTATTACCCTTGCA	Co-genome
I4-C9_11-2	Forward	CTAGCTCTGCGACCACTTCT	Co-genome
I4-C9_11-2	Reverse	CCAATAGGCCTCTTTCGGTTG	Co-genome
I4-C9_12-1	Forward	CAATCCTATTGCTCTCCACGT	Co-genome
I4-C9_12-1	Reverse	GCACTTGACGTTAGCCACAA	Co-genome
I4-C9_12-2	Forward	GTACTTGGACTGTGCTGAGC	Co-genome
I4-C9_12-2	Reverse	GAGATCCCACAGGCTGATGA	Co-genome
I4-C9_13-1	Forward	GGAGCTAAACCGAACCGAAT	Co-genome
I4-C9_13-1	Reverse	CGGTTCTTCGATTGGGTCAT	Co-genome
I4-C9_13-2	Forward	ATGTGTTTCTTGCGGACCAA	Co-genome
I4-C9_13-2	Reverse	CCAAATCGACAGGCTTCAAGT	Co-genome
I4-C9_14-1	Forward	ACCCGACTCTTGAATAGTTCCA	Co-genome
I4-C9_14-1	Reverse	ACTATCTACAGCTGGCGGAG	Co-genome
I-C9_14	Forward	GCAATGACTGTGGCTTTTAAAGT	Co-genome
I-C9_14	Reverse	TGCTTACAAACACTTCGCCT	Co-genome
I4-C9_14-2	Forward	TGCGTGATTTATTTTGGCCCA	Co-genome
I4-C9_14-2	Reverse	GCGTCTCAGCTGGATGGTAA	Co-genome
I2-C9_15	Forward	TCTGTGTTTCGAGCCAAGTG	Co-genome
I2-C9_15	Reverse	GCTCAACTATCTCAGCAGCAG	Co-genome
I2-C9_16	Forward	GGACGGCCACATTTCTAAATTAT	Co-genome
I2-C9_16	Reverse	TTTTCTCGTCCACAACTGCC	Co-genome
I2-C9_20	Forward	ACGATCAAAGACAGCACGTG	Co-genome
I2-C9_20	Reverse	AGCAAGTACAGTGGGAGGAG	Co-genome
I-C9_20	Forward	TCACAGAGGAAGAACAGCAAA	Co-genome
I-C9_20	Reverse	ACATGCTTCTCAGGCTGGTA	Co-genome
I2-C9_21	Forward	TGTGTGGAAGGCTTTTGGTC	Co-genome
I2-C9_21	Reverse	CATTAGCATGGGAGGTGGGG	Co-genome
I-C9_23	Forward	TCAAGTGAGAGCTTTTACGGTC	Co-genome
I-C9_23	Reverse	ATGAGATAAGCAGGAGGGCC	Co-genome
I2-C9_26	Forward	TGTACGTAACTGTGTCTATGTGT	Co-genome
I2-C9_26	Reverse	GGAGGCGAATGAGATGTTTCA	Co-genome
I2-C9_27	Forward	TTCAATGGGGCGAGTTACCT	Co-genome
I2-C9_27	Reverse	GGGCATCGAGAACTCAGCAT	Co-genome
I4-C9_29-1	Forward	CAATCTGCAGTGACATTAACCAT	Co-genome
I4-C9_29-1	Reverse	TTCACGCTTTGCCACAGTAC	Co-genome
I4-C9_29-2	Forward	AGGTAAACGCCATGAGACCC	Co-genome
I4-C9_29-2	Reverse	AGACAGCTCTTCAACCACCT	Co-genome
I-C9_29	Forward	GAAGCGAAAAGAGTAACGGCT	Co-genome
I-C9_29	Reverse	GCCACACCAACCTATCGTCT	Co-genome
I2-C9_33	Forward	AAGTTTCGTGATTTCATCCTCG	Co-genome
I2-C9_33	Reverse	TCGTGACTGTTTGATGGTTCG	Co-genome
I2-C9_34	Forward	ACTCCCCTGAAGTCTTCTGC	Co-genome
I2-C9_34	Reverse	TGCAAAGCTAGCCTCGTTTT	Co-genome
I-C9_35	Forward	TGCGCTTGGATTCTTCAGTG	Co-genome
I-C9_35	Reverse	TCAGATGGTTGAGAATGATGCT	Co-genome
I4-C9_36-1	Forward	CGTCTATTCCTAACCGAAAGCA	Co-genome
I4-C9_36-1	Reverse	TCGATTTGATCTTACGCTTAGGG	Co-genome
I4-C9_36-2	Forward	ACATGTGGTCGAAGTTGAAGA	Co-genome
I4-C9_36-2	Reverse	ACACCGTTAAGTCCTTCCCA	Co-genome
I3_C9_38	Forward	GGAAAACATTGGCAGGCAGT	Co-genome
I3_C9_38	Reverse	AGCAAGGACTCCAAACCAGA	Co-genome
I2-C9_39	Forward	GCCTATGCCTATGATCGATCC	Co-genome
I2-C9_39	Reverse	CAAACTCGTGCTTTTCCCCA	Co-genome
I-C9_40	Forward	TCCCTCGTAGTTGCAACCAT	Co-genome
I-C9_40	Reverse	TGGGAAACAACACCACCAGT	Co-genome
I2-C9_41	Forward	TGTGAACTGTAGCCTCCTCA	Co-genome
I2-C9_41	Reverse	CATTGATACGTGGCGACCC	Co-genome
I3_C9_41	Forward	AGTTTGGGTTCTCAATTGGCT	Co-genome
I3_C9_41	Reverse	AAGAGGTGGGGTTTTGGGAT	Co-genome
I-C9_45	Forward	CGACGCGTTGATGTTGAGTT	Co-genome
I-C9_45	Reverse	GGCACAAATTTAAGAGCAGAGAA	Co-genome
I2-C9_49	Forward	CCGGTGCTTCCTCTTCCTAA	Co-genome
I2-C9_49	Reverse	TCCAATCGTGTGCTTCTCCT	Co-genome
I3_C9_49	Forward	TGACATCTGGTTGGGGTTCA	Co-genome
I3_C9_49	Reverse	AGCCTCAACTGCAGCTCTAT	Co-genome
I-C9_50	Forward	GTCATTTTAAACGGCGGATCA	Co-genome
I-C9_50	Reverse	AGTTTGATCGGCCGGTAAGA	Co-genome
I3_C9_50	Forward	ACAACTTCATCGTCGTCTTTCT	Co-genome
I3_C9_50	Reverse	TACAGGCGACATGGGAGATC	Co-genome
I2-C9_50	Forward	TCTGTGCGTTCTTAACCGGA	Co-genome
I2-C9_50	Reverse	GAAGCATACAACTTGGCGAGA	Co-genome
I-C9_54	Forward	TGCATGGTCAAAGAACGCAT	Co-genome
I-C9_54	Reverse	GCACCTATTTACTGACCGTGG	Co-genome
I_A01_1	Forward	TATGATCTTGGTGGTCGGCT	An-genome
I_A01_1	Reverse	CGAGCAGATGAGAGAGTCGT	An-genome
I_A01_2	Forward	GGCATCGTTGAGCTCGTTAG	An-genome
I_A01_2	Reverse	CCAGTGGAGCAAGCAACAAT	An-genome
I_A01_3	Forward	TGCGCTTAATCGACCTCTCT	An-genome
I_A01_3	Reverse	GAAAGATCCAAGAGCCGCAG	An-genome
I_A01_4	Forward	GCGACTGACTGCTGGTTTAA	An-genome
I_A01_4	Reverse	ATGCGATCAAACCAGTCACG	An-genome
I_A01_5	Forward	AGACGTCCAATGAGCTCTCT	An-genome
I_A01_5	Reverse	TAGCGCGATCATCAAAAGGC	An-genome
I2-A01_5	Forward	GAAAGTGAGACTGAGAGCGG	An-genome
I2-A01_5	Reverse	AGAGACAGCTTATAATCATGGCA	An-genome
I2-A01_5-2	Forward	GATGCGAATCCCCAACAGAG	An-genome
I2-A01_5-2	Reverse	AGAACCCGAGCAACAAGAGA	An-genome
I_A01_6	Forward	TGGTCTTGGAATCTTGGTGTT	An-genome
I_A01_6	Reverse	CCCTTCACTCGTCTACACCC	An-genome
I4-A01_10	Forward	GGTGGATTTGGGGTTTAAGGT	An-genome
I4-A01_10	Reverse	CAGCAAGTCTTGTGGCAGAG	An-genome
I4-A01_10-2	Forward	AGCTGCAGTACGAAGACAGA	An-genome
I4-A01_10-2	Reverse	TCCTTGAGTTACGTTTAGTGCG	An-genome
I2-A01_15	Forward	TTCAACGTACCAGGCCCTAG	An-genome
I2-A01_15	Reverse	GTCGCCGTGAATCTCAACTG	An-genome
I2-A01_15-2	Forward	CGGTACAAGAGAGATCGTGC	An-genome
I2-A01_15-2	Reverse	TGTCCAGCCAGTTGTACCAG	An-genome
I4-A01_20	Forward	GTCCTCGCATCTACTCCCTG	An-genome
I4-A01_20	Reverse	TGCCTCAACGTGACCCTTAC	An-genome
I4-A01_21	Forward	ACTCTAGTTCGACAAAATGCAGT	An-genome
I4-A01_21	Reverse	TGGAGCTGATTATCGTCGTTT	An-genome
I2-A01_25	Forward	ATGGAGAAGGAGAGTGCAGG	An-genome
I2-A01_25	Reverse	GTCTGAAGCCTGGACCTCTC	An-genome
I4-A01_25	Forward	GGACTCCCTTCAACCACACT	An-genome
I4-A01_25	Reverse	TGGTCGAGTGGTAGTCAAGG	An-genome
I2-A01_26	Forward	TTGCCCGCTGAAGATAGGAA	An-genome
I2-A01_26	Reverse	CAGACATGAAGGAACGCAGA	An-genome
I4-A01_26	Forward	CCATGGATAATTGGCACGCT	An-genome
I4-A01_26	Reverse	ACCCGGTTCAATTCTTGCAA	An-genome
I_A02_1	Forward	AAACCAAACCTGATGCGTCC	An-genome
I_A02_1	Reverse	GTAAGGAGACGGCGTTGTTG	An-genome
I2-A02_1	Forward	GGCCCATCGTATGAGAGACA	An-genome
I2-A02_1	Reverse	GTGTTTGCTCTTATCATGAACCA	An-genome
I2-A02_1-2	Forward	ACCACACAACTCTCTCAAACA	An-genome
I2-A02_1-2	Reverse	CATCATGACGGTTGCAATTATTG	An-genome
I4-A02_1	Forward	CCGTGGCGTTTGAGAAGATC	An-genome
I4-A02_1	Reverse	TCAACTCAAACGGCAACTGG	An-genome
I4-A02_1-2	Forward	CTTCCTTGTACCAAGCCACC	An-genome
I4-A02_1-2	Reverse	ACTACTGAAGGCCATCACTCT	An-genome
I_A02_2	Forward	GGAGGAAGACGATGCCCTTA	An-genome
I_A02_2	Reverse	GTCCCACTTTCTCGGCTAGT	An-genome
I_A02_3	Forward	GGTCACGGCGTATTACTGTT	An-genome
I_A02_3	Reverse	CAGATTGCTAGACTTCCAAAACA	An-genome
I_A02_4	Forward	TACTTCCGTGAGCCTCTTCA	An-genome
I_A02_4	Reverse	ACTGAGAGATTGAAGCTGGCT	An-genome
I_A02_5	Forward	TCCAAATGAATGATACAGCTGCT	An-genome
I_A02_5	Reverse	GGCACGGGAAGATCAACAAA	An-genome
I2-A02_5	Forward	TTTAGCCGCATACCCCAGTT	An-genome
I2-A02_5	Reverse	ATCACTTGGCCCTCGTCTAC	An-genome
I_A02_6	Forward	AAAACTCCAGCACCTCAGGA	An-genome
I_A02_6	Reverse	CCCTCCTTATCGGCCATTGA	An-genome
I2-A02_6	Forward	AACCAGCTTGCGTGATTGTT	An-genome
I2-A02_6	Reverse	ACTGAGAGCTAGGGAGACAA	An-genome
I2-A02_10	Forward	GTTGTTTCGTGGTGGATCGG	An-genome
I2-A02_10	Reverse	TCGCCGCATGAATAAGCTTT	An-genome
I2-A02_10-2	Forward	CGTTGCTTGCTTCCTGATCA	An-genome
I2-A02_10-2	Reverse	TGCCATCATCACTCCAGGTT	An-genome
I2-A02_15	Forward	GTGTGGTACCGGCAATCTTG	An-genome
I2-A02_15	Reverse	TTACACACGAGATGGCCCTC	An-genome
I2-A02_15-2	Forward	CCCATCTCACAACTCCACCT	An-genome
I2-A02_15-2	Reverse	CGATTAAAGGGAAGACGGCG	An-genome
I2-A02_20	Forward	CGGTTCCGTTTCCAATATCCG	An-genome
I2-A02_20	Reverse	TAAAGTTTGACCCAGCACGC	An-genome
I2-A02_20-2	Forward	GGATGCAATGATCGGCTTGT	An-genome
I2-A02_20-2	Reverse	TGATTTGAAATGGAGGGAGTAGT	An-genome
I2-A02_25	Forward	ACGGCTTTGCATTTCCTTCT	An-genome
I2-A02_25	Reverse	GGCGGAGATGAGGGAAGTAG	An-genome
I2-A02_25-2	Forward	CTCTTTGCTCCGAGACGTTG	An-genome
I2-A02_25-2	Reverse	CTCCCGCAGACTTAAGGCTA	An-genome
I_A03_1	Forward	AGATTCAAAACCTAGCAGCCT	An-genome
I_A03_1	Reverse	GACTCATCCATCCTCGAGCA	An-genome
I_A03_2	Forward	GGTCTTGTGGTGGGAGTCTT	An-genome
I_A03_2	Reverse	ATTCAGCTTCCATTGGCGTG	An-genome
I_A03_3	Forward	CGGATCCCTTTGAGCAAGTT	An-genome
I_A03_3	Reverse	CCAACAATGACCAGGGATCG	An-genome
I_A03_4	Forward	ACCCCGAGAACCTAAGGAAA	An-genome
I_A03_4	Reverse	CAAATATGGAGGCACGCGTT	An-genome
I_A03_5	Forward	TTCTGAGTTGCAAATGGGGT	An-genome
I_A03_5	Reverse	GGCAAGCGAATCCAAGTTGA	An-genome
I2-A03_5	Forward	TCTAGAGGCAGCTAAACCCTG	An-genome
I2-A03_5	Reverse	AGGTTCTTTGAAGCAACGCC	An-genome
I4-A03_5	Forward	TGGCTATGTTGTGTTCTGCT	An-genome
I4-A03_5	Reverse	ACGCTTGCATTCCTATACAACC	An-genome
I4-A03_5-2	Forward	GGTTTACACGAAGCTCCACA	An-genome
I4-A03_5-2	Reverse	TTCAAAGATATGGGCCACAGAA	An-genome
I2-A03_6	Forward	GGAAGCAAATGATAAGGCCGA	An-genome
I2-A03_6	Reverse	GAACGATGTTGTGCTGATGGA	An-genome
I_A03_6	Forward	CGGGTCGTTACAACATCATCA	An-genome
I_A03_6	Reverse	TCTGAACGGTTTGTCTCGGA	An-genome
I_A03_7	Forward	CGGCGGATCGAAAACAAAAT	An-genome
I_A03_7	Reverse	AGAAAGAGAGCTGAAGAAACTGA	An-genome
I_A03_8	Forward	ATATGGCTCCAGAGTACGCG	An-genome
I_A03_8	Reverse	AGAACTCTCTTGCGTTTATTCCG	An-genome
I2-A03_15	Forward	CAGATTGAGCGCTGTCTTCC	An-genome
I2-A03_15	Reverse	AGCGGGATTTTGAGGAAGGT	An-genome
I2-A03_16	Forward	CCGCTGAAGTTCTCCAAACA	An-genome
I2-A03_16	Reverse	GCTGCTTAGACATCTCAGTGC	An-genome
I4-A03_20	Forward	ACCATAGCTGCACACCAAATG	An-genome
I4-A03_20	Reverse	AGTCTCCCTCTTTGGCACTG	An-genome
I4-A03_20-2	Forward	GACTCCACCACAATTATTGCCA	An-genome
I4-A03_20-2	Reverse	GGTTTCAATCGCAGGGGAAG	An-genome
I2-A03_25	Forward	ACGCATGGTGTCATTTGAAAC	An-genome
I2-A03_25	Reverse	CGTGTGCACCCAGAAAATGA	An-genome
I2-A03_26	Forward	GGGTGGTAGTTTATCGGTCCA	An-genome
I2-A03_26	Reverse	GGTTCGTGCAAGCTACAACT	An-genome
I_A04_1	Forward	ACCTCGCCTGTAATACGCAT	An-genome
I_A04_1	Reverse	CCTGGTTTCCCTCCACTCTT	An-genome
I4-A04_1	Forward	CATCACTCCGGAGACCCATT	An-genome
I4-A04_1	Reverse	ACTAATGGCTTGTGGTCCGA	An-genome
I4-A04_1-2	Forward	AGCATTGTTCAAATTGACAACCA	An-genome
I4-A04_1-2	Reverse	AAACGTACGGTGCGCTTTT	An-genome
I_A04_2	Forward	GGATCTCCGTACGTCCTTCA	An-genome
I_A04_2	Reverse	CAGAGTTGCATGATCCCGTG	An-genome
I_A04_3	Forward	GTTTAGAAGAGCCGGCGTTT	An-genome
I_A04_3	Reverse	CTGCTCCAACCTTTGCTTGT	An-genome
I_A04_4	Forward	CACGTTCGGTTGATCCTAGC	An-genome
I_A04_4	Reverse	TTTGCATGAAGGTGGACGAC	An-genome
I_A04_5	Forward	TACAAACCCTACAGACGGCA	An-genome
I_A04_5	Reverse	AGTCTCGTTGGTCTCGTCTC	An-genome
I2-A04_5	Forward	AATGATGGAGACGGCAAAGC	An-genome
I2-A04_5	Reverse	GCGACGCAGGTGTATTTGAT	An-genome
I2-A04_5-2	Forward	AATTCTCGGCCCGTATCCAT	An-genome
I2-A04_5-2	Reverse	TTGGGCCGTATGAGAACCTT	An-genome
I_A04_6	Forward	TGAAACCCTAACTCCGGTCC	An-genome
I_A04_6	Reverse	ATGCATATCGGCCATGGAGA	An-genome
I2-A04_15	Forward	GCGAAGGGAAAGAACCAGTG	An-genome
I2-A04_15	Reverse	TTGTTGATGGGGAGAGGAGC	An-genome
I3-A04_15	Forward	CAAGCAAATGTCCAGGACCC	An-genome
I3-A04_15	Reverse	GCATTTTGGGGATCAGGCAT	An-genome
I3-A04_15-2	Forward	GAGGGGCCTTATCATGAGCT	An-genome
I3-A04_15-2	Reverse	CTTCTTCGTTTCCCCTGCAC	An-genome
I2-A04_16	Forward	CTCGCCCTAACCACACCTTA	An-genome
I2-A04_16	Reverse	AGCAGGACTGTACGATTAGGT	An-genome
I_A05_1	Forward	GGCATTTGTTCAGGGGAGAC	An-genome
I_A05_1	Reverse	TCAGCCATCGAGTAAACAGGT	An-genome
I_A05_2	Forward	CAATGTGTGTAGAGCGGCTG	An-genome
I_A05_2	Reverse	TGACGAAATTGCCTCCTCCT	An-genome
I_A05_3	Forward	CAGACCCACCATTACCTACCA	An-genome
I_A05_3	Reverse	GGTTCTCACTGCAACTTCCA	An-genome
I_A05_4	Forward	GTGATAGAAGAGAGACACAAGCA	An-genome
I_A05_4	Reverse	CTGAGATCGAGAGTTGCTAAGG	An-genome
I2-A05_4	Forward	CAGAGAGCAGCTGGACAATTC	An-genome
I2-A05_4	Reverse	AATCCATCCGTCTCCACACT	An-genome
I_A05_5	Forward	CGATGATGGCTTGCTCGATG	An-genome
I_A05_5	Reverse	TAGGGCCAAAGAAGGGAGAC	An-genome
I2-A05_5	Forward	TACGTGGATTCTCTGCCCTC	An-genome
I2-A05_5	Reverse	TCCTTTCCCAGTACCTAGAGAA	An-genome
I_A05_6	Forward	CTTACCGCAAGTTAGGGCTT	An-genome
I_A05_6	Reverse	TGAGTATGATGTGTGTGTGTGAT	An-genome
I2-A05_15	Forward	CGCCTTGTTTGGGTTTAGCT	An-genome
I2-A05_15	Reverse	GTACTGGGGCCTCGATTCTA	An-genome
I2-A05_15-2	Forward	GGCGTTTCACCATCTTCCTC	An-genome
I2-A05_15-2	Reverse	TGGATAGAGTGGGTGCAGTG	An-genome
I2-A05_24	Forward	AATCTCAGAGCCAGTGATTCTC	An-genome
I2-A05_24	Reverse	TGCTGAGGAAGAGAGAGACAC	An-genome
I2-A05_25	Forward	CTCCTCGCATCACACACATG	An-genome
I2-A05_25	Reverse	GACCCAAGAAAAGAGACGGC	An-genome
I2-A06_1	Forward	TTCCCGTTACTTCCTTGGCT	An-genome
I2-A06_1	Reverse	TGATGTCGCACCCTGATTCA	An-genome
I2-A06_1-2	Forward	TAAAAGGTTAGGGACGTGCC	An-genome
I2-A06_1-2	Reverse	GGCCGGATCGAATTCTGTTC	An-genome
I2-A06_5	Forward	ACTGGCCTCTGAATTCTCACT	An-genome
I2-A06_5	Reverse	GGCCAATTTAGACAACTCCGT	An-genome
I2-A06_6	Forward	TGGAAGGAGGAAGAGAGACC	An-genome
I2-A06_6	Reverse	GAGATAGGAGAGAGCACGCT	An-genome
I2-A06_10	Forward	CCTGATTTTACCGTGTACTGCA	An-genome
I2-A06_10	Reverse	AGGTTCCATCACTCCAGACTG	An-genome
I2-A06_10-2	Forward	TTGCAGCTCGTTTCTATGGC	An-genome
I2-A06_10-2	Reverse	GAAGACCAAGACCACCCTCA	An-genome
I2-A06_15	Forward	TGTGTCAAATGCAAAGTTCATGA	An-genome
I2-A06_15	Reverse	AGCATGAACTTAGATTGACCAGT	An-genome
I2-A06_15-2	Forward	GTGCATGTGGAGGTGTGAAA	An-genome
I2-A06_15-2	Reverse	AGTCTCCGAGCAACACAAGA	An-genome
I3-A06_19	Forward	TTTCGAGGAAAACGCAGGTC	An-genome
I3-A06_19	Reverse	CGATTTGAAATGCCGAATGTCC	An-genome
I3-A06_20	Forward	ATCCCTGCATCCTTCACCAA	An-genome
I3-A06_20	Reverse	CCTCGTCGTGCCATTCAAAA	An-genome
I2-A06_20	Forward	GCAGTTGAGAATGGTGAAGACA	An-genome
I2-A06_20	Reverse	TGGCATTGATCCACCAAAGT	An-genome
I2-A06_20-2	Forward	GTGATGCGATGTTGGTTCAGA	An-genome
I2-A06_20-2	Reverse	TTGACAGTAACGACGGACCA	An-genome
I2-A06_24	Forward	TGTAAGGGTCGCTCAACAAA	An-genome
I2-A06_24	Reverse	GCGCCGATTCTCTACCAAAA	An-genome
I2-A06_25	Forward	CTCCGCGGACTTGGTATTTG	An-genome
I2-A06_25	Reverse	AAAGGTCCCCATTCACAACA	An-genome
I2-A07_1	Forward	GATGGCGTTGATGACCTGTC	An-genome
I2-A07_1	Reverse	GTCGGACCTTATGCAATGGG	An-genome
I2-A07_1-2	Forward	ATGGTTCCTTTGCTTCCCCT	An-genome
I2-A07_1-2	Reverse	GCGACAAGAGGTAGAAAGCC	An-genome
I2-A07_5	Forward	CAGCTATGGAGTCTCGTTGC	An-genome
I2-A07_5	Reverse	CGTTGGTTTCTCTCTTGCCA	An-genome
I2-A07_6	Forward	TCGGAGCCTGTTGAACTCTT	An-genome
I2-A07_6	Reverse	TTGGTCTGGTGGGATTGTGT	An-genome
I2-A07_10	Forward	CTCCGGGAAAGATTGGAAGC	An-genome
I2-A07_10	Reverse	CTATTCCTTGCTTGTCGGGC	An-genome
I2-A07_10-2	Forward	TGTTTCAAGCGTGGAAGAGG	An-genome
I2-A07_10-2	Reverse	TTGTGTAGGAGTTGCGGGAA	An-genome
I2-A07_15	Forward	GGGTGTATTGTCCTGAGTGC	An-genome
I2-A07_15	Reverse	TGCAACACAACACTTAGGCA	An-genome
I2-A07_15-2	Forward	AAGCTAAGGAAATGGTTTGTTGT	An-genome
I2-A07_15-2	Reverse	TCCAACCACTCGTGTTTCCA	An-genome
I2-A07_20	Forward	GGCAACTCTGATCTTCTGCG	An-genome
I2-A07_20	Reverse	ACTTGTCCGAGAGCCACTTT	An-genome
I3-A07_20	Forward	TCAGCTCTTCCTTCATCCGC	An-genome
I3-A07_20	Reverse	AGGGGAAAGATCTGCCTCAC	An-genome
I3-A07_20-2	Forward	GCCCCTCTCTGTCCTTTCAT	An-genome
I3-A07_20-2	Reverse	GGAAATCATTGCTGCGCTTG	An-genome
I2-A07_20-2	Forward	CGTGTAAAAGAGTAGACAAACGT	An-genome
I2-A07_20-2	Reverse	GACCTAATTCTGCTCACACCA	An-genome
I2-A07_24	Forward	CGACTCCGCACTATCTGATG	An-genome
I2-A07_24	Reverse	CTGAATCACAAGCAGCGAGG	An-genome
I4-A07_24	Forward	TCCGATTTGATAAGAACGTTGCT	An-genome
I4-A07_24	Reverse	ACGGCCGGTAATAAGATTCCA	An-genome
I4-A07_25	Forward	TATGCCAATCCGCCCATAGT	An-genome
I4-A07_25	Reverse	AGGGGTATCGCAAAGGTTGA	An-genome
I2-A07_25	Forward	GTCAGCCGGAAGTTTCAGTC	An-genome
I2-A07_25	Reverse	GTCGTCGCCTTGTGTTTGAG	An-genome
I2-A08_1	Forward	ACTCAGTTTGGTTGGTTGTGT	An-genome
I2-A08_1	Reverse	TGGGTGTCAAATTGGAAAACGA	An-genome
I2-A08_1-2	Forward	GGGAAAGGGCCATTGTTGTT	An-genome
I2-A08_1-2	Reverse	GCCGCAACAACAACAACAAC	An-genome
I2-A08_5	Forward	ACACCGTTTGATTGGAAGGT	An-genome
I2-A08_5	Reverse	CATCGTGGAAACTTCACCCA	An-genome
I3-A08_5	Forward	TCCAAGGCAGAAGAGTTACAGT	An-genome
I3-A08_5	Reverse	TTTGCGCTCTTGGTCTTCAC	An-genome
I3-A08_5-2	Forward	GTGCCAGATGATTGACCGAC	An-genome
I3-A08_5-2	Reverse	TCCCCAATTGCAGCAAAGAC	An-genome
I2-A08_6	Forward	GCTTTTGGGCGATGACATGA	An-genome
I2-A08_6	Reverse	CATCCCTTCGCCTCAGAGAA	An-genome
I2-A08_10	Forward	GCTGCAAACTGTGATCACGA	An-genome
I2-A08_10	Reverse	TTCTGGTCGGATTACTGGCA	An-genome
I2-A08_10-2	Forward	GCTGCAGAACGAGTAAGTCT	An-genome
I2-A08_10-2	Reverse	GCCGTATTTGCCGTACTCAA	An-genome
I2-A08_15	Forward	TCGAAGACTGATCATTGTGAACA	An-genome
I2-A08_15	Reverse	ACTTGCTTGCTTGCTTCATCA	An-genome
I2-A08_15-2	Forward	CCCTCTCCCCAAAACAAACG	An-genome
I2-A08_15-2	Reverse	GCCAAGCAGCTCAAATCCAT	An-genome
I2-A08_20	Forward	ATACTCCCGACTGATGCACC	An-genome
I2-A08_20	Reverse	CCATCCAGTTGCAAGGGTTC	An-genome
I3-A08_20-1	Forward	GTCCAAGGGCAAAGAAAGGG	An-genome
I3-A08_20-1	Reverse	GCTTGACGACTTAGACTCCTTG	An-genome
I3-A08_20-2	Forward	TACAGAGAAGCGATGGAGGG	An-genome
I3-A08_20-2	Reverse	ACCAACCTTGCCTTGAACCT	An-genome
I2-A08_20-2	Forward	CCTCCCAGTCCTTATCACCG	An-genome
I2-A08_20-2	Reverse	ACAGTCAAAGAGGAGAAATGGG	An-genome
I2-A09_1	Forward	TCTCGTCCCGACATCAAAGG	An-genome
I2-A09_1	Reverse	GGTGCTCTTCTGTCTCCCTT	An-genome
I3-A09_1-1	Forward	CCTTGTAACAACTGTGAGAGAGT	An-genome
I3-A09_1-1	Reverse	TGAATGGAGCTTGGGATGAGA	An-genome
I3-A09_1-2	Forward	TGGGCATATGTTTGTGGATAGA	An-genome
I3-A09_1-2	Reverse	TCCTCCTGCCAAGTTCTGAA	An-genome
I2-A09_1-2	Forward	CCACAAACCCTACGCTCATG	An-genome
I2-A09_1-2	Reverse	TATATTGCCAGCCCGTCTCC	An-genome
I2-A09_3	Forward	AGACTTCTTGCTCTGCCTCA	An-genome
I2-A09_3	Reverse	ACCGGTGATCTCTAGTGACAC	An-genome
I2-A09_5	Forward	GTACCACCAAGATGCTGCTG	An-genome
I2-A09_5	Reverse	TGCGGCATCATCAAAACCAA	An-genome
I2-A09_6	Forward	CCCAGACTACTTCGCTGAGT	An-genome
I2-A09_6	Reverse	ACCTCCTAATTCACTTGTGAGAG	An-genome
I2-A09_10	Forward	TAACATGCGGCAGAAGAGGT	An-genome
I2-A09_10	Reverse	AACCAAATCGCAGCTTCAGG	An-genome
I2-A09_10-2	Forward	GAGACACGGCCAAACTTTGT	An-genome
I2-A09_10-2	Reverse	GTGCCAACCATCGTGCTAAC	An-genome
I4-A09_10	Forward	TGCTATGTGAAGGATATCATGGT	An-genome
I4-A09_10	Reverse	ACGAAGCATACAAGACTCAAAGA	An-genome
I4-A09_11	Forward	TCTGAACCACCGCTTTGTTT	An-genome
I4-A09_11	Reverse	GTCAGCAACCTAAAGCAGCA	An-genome
I2-A09_15	Forward	GCCTTACAACTGGACTACGG	An-genome
I2-A09_15	Reverse	AACTTCCTCTGGTGGTGCTC	An-genome
I2-A09_15-2	Forward	GATTCTTCACGCCTTGGTCG	An-genome
I2-A09_15-2	Reverse	CGGAATCAGAGCAAGGACCT	An-genome
I2-A09_20	Forward	TTCGAGTATGGAGCGGAAGA	An-genome
I2-A09_20	Reverse	TTTGTTCCTCGGGTCTCCTC	An-genome
I2-A09_20-2	Forward	TGTCGAAAATAGCAGGGCAG	An-genome
I2-A09_20-2	Reverse	TCGTACTATACACTTTGGGTTGC	An-genome
I2-A09_24	Forward	TAGTGAAGGGATTGCGTGCT	An-genome
I2-A09_24	Reverse	AATGCTGGAGTAACGGGTATC	An-genome
I2-A09_25	Forward	GGAAAAGGCTTCACGGGTTT	An-genome
I2-A09_25	Reverse	TTGCAGCCAAGGTTCTTCAG	An-genome
I2-A09_31	Forward	TGAAACAAGACCCTTTGCCG	An-genome
I2-A09_31	Reverse	ACCGCTCACTCAGATCTCTT	An-genome
I2-A09_37	Forward	CATCGGCCGTGTCTCTCTAT	An-genome
I2-A09_37	Reverse	GACTTGGTCTGCACATCGTT	An-genome
I2-A09_37-2	Forward	CTTACTTCGGGGCGTTGATG	An-genome
I2-A09_37-2	Reverse	GGTACTACAAGCAGCTCCGG	An-genome
I2-A10_1	Forward	TCCAGAGCCAGCAAGAAAGA	An-genome
I2-A10_1	Reverse	GGCCAATGAAGCACTGTCTC	An-genome
I2-A10_1-2	Forward	TACACCCAAACGAGATCCCC	An-genome
I2-A10_1-2	Reverse	GGTCCTCTGAATTTCGCCAC	An-genome
I2-A10_5	Forward	CCGTGGGAAGTGTGACAGAT	An-genome
I2-A10_5	Reverse	GTGGGAGTTTTGCGAGCTAC	An-genome
I4-A10_5	Forward	CTGTGTCTTTCCTCCGCATG	An-genome
I4-A10_5	Reverse	AGAATATCTGGCCCCTAATCCA	An-genome
I4-A10_5-2	Forward	GGTGCCTTTCCAAGCCTAAG	An-genome
I4-A10_5-2	Reverse	TGTCCGGTGTATTGTGAGCT	An-genome
I2-A10_6	Forward	GAAGGTGGAGAGGAAGGAGG	An-genome
I2-A10_6	Reverse	CTGCTTCCTTGCCCTTCATC	An-genome
I2-A10_10	Forward	ATTGACCCGAAGATCCCACA	An-genome
I2-A10_10	Reverse	GATCAAAACGCGTCTCCTCC	An-genome
I2-A10_10-2	Forward	AGGTGGGAAGACGTGGAAAT	An-genome
I2-A10_10-2	Reverse	TCTCTAACCCTGTTCGCACA	An-genome
I2-A10_15	Forward	TGCTGTCAAACTTGCATACTG	An-genome
I2-A10_15	Reverse	GCCACCATTCATTCTCGGAA	An-genome
I2-A10_15-2	Forward	ACCGCAACGTGACTAGATCT	An-genome
I2-A10_15-2	Reverse	AAAGCAACGACCCAAGTGTC	An-genome
